# Supplementary material for: Single-Molecule Real-Time Sequencing of Full-Length Transcriptome and Identification of Genes Related to Male Development in Cannabis sativa
Source: Plants (Basel). 2022 Dec 16;11(24):3559. doi: 10.3390/plants11243559 (PMC9782162; doi:10.3390/plants11243559)
Supplement: Supplementary file 1 [file plants-11-03559-s001.zip]

Archive with 1 entries (1 files):
- plants-1967740-supplementary.pdf
